# Supplementary material for: Inflammatory markers, the tryptophan-kynurenine pathway, and vitamin B status after bariatric surgery
Source: PLoS One. 2018 Feb 5;13(2):e0192169. doi: 10.1371/journal.pone.0192169 (PMC5798786; doi:10.1371/journal.pone.0192169)
Supplement: S1 Appendix — (XLSX) [file pone.0192169.s001.xlsx]

## Sheet: Sheet1
ID	Gender	Age	Opr type	Timepoint	BMI	Fasting glucose	HbA1c	Cholesterol	Triglyceride	HLD-Cholesterol	Creatinine	CRP	Neopterin	Tryptophan	Kynurenic acid	Anthranilic acid	3-Hydroxykynurenine	Xanthurenic acid	3-Hydroxyanthranilic acid	Quinolonic acid	Pyridoxal 5´phosphate	Riboflavin	Nicotinamide	N1-methyl nicotinamide
1	1	62	1	1	46.0601	5.1	5.6	4.1	1.56	1.1	72	5	15.81	60.0745	1.4575	19.258	54.743	20.683	29.983	415.595	114.24	54.754	247.142	112.138
2	1	43	1	1	50.2719	10.4	9.3	4	2.16	1	73.1	6	20.1	67.475	2.3145	17.965	113.557	6.292	39.749	606.89	14.621	18.469	318.673	41.368
3	1	44	1	1	48.1175	8.9	6.6	6.3	1.04	1.3	59.1	7	18.87	61.574	1.2305	10.966	39.636	9.955	34.117	362.646	51.602	23.577	307.767	152.147
4	1	47	1	1	39.7283	5.5	5.6	6.7	1.52	1.1	58	2	11.77	64.9495	1.1855	2.692	29.284	15.03	29.471	190.968	44.788	28.808	174.18	41.869
5	2	53	1	1	43.8707	5.5	6	5.4	2.62	1	83.4	4	14.8	69.882	1.819	26.422	70.465	25.711	42.491	539.4	31.246	17.671	362.581	164.234
6	1	25	1	1	45.3515	4.9	5.7	4.4	1.44	1	56.8	10	17.23	64.958	2.269	13.942	69.582	14.599	49.805	687.744	14.637	6.831	534.622	255.25
7	1	40	1	1	51.7093	6.3	5.6	5.9	1.39	1.5	72	18	17.46	59.3525	1.273	14.932	44.98	15.305	39.437	400.106	25.345	37.151	214.452	227.938
8	1	60	1	1	50.0721	5.8	6.5	4.6	1.43	1.3	76	9	24.87	39.7285	1.342	15.581	49.267	6.161	24.172	505.63	12.04	12.5	370.411	93.035
9	1	46	1	1	38.5141	6.7	6.1	5.6	1.74	1	59.3	4	17.29	63.265	1.4925	14.815	43.21	8.336	23.879	380.958	51.87	24.733	154.829	167.491
10	1	28	1	1	45.8962	6.3	5.6	3.7	2.4	0.8	57.9	21	21.79	76.885	1.9085	13.457	63.957	17.601	52.628	819.336	9.278	18.61	342.198	126.541
11	1	27	1	1	41.7332	4.4	5.6	6.4	1.42	1.1	69	4	15.95	71.0435	1.4745	13.679	68.624	20.986	50.331	471.171	54.373	27.503	476.86	162.687
12	1	44	1	1	50.865	6.2		4.3	1.4	1.3		33
13	2	44	1	1	41.1765	11.9	6.9	3.6	1.4	1.02	73.9	2	21.28	72.8835	1.8605	21.48	40.959	11.531	50.454	461.166	26.665	14.373	323.592	103.63
14	1	43	1	1	44.1863	4.9	5.6	5.6	1.62	1.6	57.3	11	14.16	55.5765	1.7345	14.07	58.015	40.368	58.182	441.031	40.786	43.106	329.578	227.929
16	1	42	1	1	41.2594	5.3	5.5	3.9		1.2	63.7	6	9.81	63.8735	1.259	12.698	29.856	8.158	22.216	328.501	61.062	31.853	423.357	178.066
17	2	40	1	1	42.3177	8.4	6.3	4		1	62.7	4	12.38	79.825	1.6315	17.893	36.681	11.407	36.905	354.874	23.056	28.357	206.926	56.596
18	1	39	1	1	45.5166	5.4	5.5	5	1.11	1	57.7	20	13.55	63.003	1.4075	10.33	53.365	9.932	27.125	367.878	17.257	32.615	240.862	151.685
19	1	49	1	1	47.1767	4.9	5.1	5.3	1.03	1.2	65.8	16	16.6	57.172	1.5295	13.422	41.828	9.512	29.647	382.105	17.976	17.687	276.261	171.01
20	2	59	1	1	46.8811	5.1	5.1	3.8	0.71	1.1	72.7	6	18.29	71.5075	1.96	19.981	48.373	25.396	46.204	460.074	54.892	31.094	202.673	174.956
21	2	21	1	1	42.4302	4.7	5	4.9	1.86	0.6	68.6	6	13.24	83.7885	2.0485	24.013	52.296	12.734	25.37	472.853	27.56	11.436	209.217	51.094
22	2	56	1	1	36.612						95.2	9	21.22	74.444	2.2685	17.798	54.098	7.589	37.454	460.534	38.46	13.752	241.114	106.528
23	2	53	1	1	37.5584	5.6	5	3.9	1.34	1.2	85.5	4	17.13	58.9035	1.294	12.128	32.144	6.644	19.774	343.117	44.774	38.312	291.663	113.486
24	1	49	1	1	45.8962	5.3	5.2	6.7	1.13	1.3	74.9	9	16.16	73.3805	2.0845	17.309	39.182	18.387	44.187	509.339	402.189	19.869	469.358	198.737
25	1	39	1	1	48.6993	4.9	5.3	6.3	1.62	1.2	76.1	21	16.56	59.905	1.862	14.61	52.003	12.143	37.761	755.677	37.072	11.357	299.14	204.725
26	1	50	1	1	41.9132	5.5	5.4	3.5	1.27	0.7	65.1	4	15.55	61.2755	1.382	13.207	55.269	12.503	35.328	407.431	52.731	15.903	429.003	196.209
101	1	53	2	1	61.71	6.3	5.5	4.9	1.21	0.9	58.5	15	15.7	48.3395	1.161	26.725	34.234	5.885	17.651	335.492	34.888	37.51	159.095	118.784
102	2	49	2	1	40.99	9.8	7.1	4.1	1.5	0.73	64.1	4	14.59	73.7685	1.6005	19.589	54.589	11.637	58.767	370.356	24.222	23.295	388.778	160.899
103	2	49	2	1	40.74	19.2	10.6	3.8	2.84	0.9	61.1	1	14.22	83.306	1.522	13.947	40.488	13.56	49.998	294.978	27.833	20.51	245.873	189.458
104	1	57	2	1	40.9	8.7	7.2	3.5	1.26	1.2	84.8	2	24.35	64.5595	1.772	25.379	52.104	18.735	38.828	641.662	29.246	12.786	170.319	100.798
105	1	59	2	1	43.59	18.4	10	5.4	3.17	1	74.9	25	25.33	58.1565	1.6835	16.697	77.815	21	53.27	577.908	12.632	15.252	360.322	150.159
106	1	54	2	1	42.86	5.8	5.6	5.1	1.66	1.2	56.4	3	21.14	92.166	2.381	18.587	61.071	21.786	67.495	639.561	50.179	10.603	401.089	168.085
108	1	47	2	1	43.75	5.7	5.6	6.7	1.86	1.3	55.2	5	11	72.23	1.286	13.003	34.475	12.546	36.178	266.194	24.057	34.303	210.17	104.622
109	2	63	2	1	37.46	14.5	10.5	4.6	2.32	0.9	136	4	28.52	71.584	2.9665	28.84	86.766	33.69	66.596	779.223	29.917	29.364	285.535	277.212
110	1	43	2	1	55.56	5.7	5.9	5.3	0.88	0.9		55
112	2	64	2	1	53.41	8.1	6.5	4.5	1.1	1	79.2	8	19.55	65.1915	1.881	23.837	43.357	13.314	32.491	399.074	44.483	25.507		68.761
113	2	52	2	1	36.92	16	10.8	4.9	1.39	1	82.7	17	16.28	78.336	1.794	21.843	62.726	24.181	82.632	605.302	14.422	8.086		79.823
114	1	48	2	1	37.46	7.2	8.7	5.1	1.48	1.2	60.7	7	19.56	64.4285	1.8165	18.659	43.729	14.642	38.819	489.43	21.838	17.236		199.835
1	1			2	42.52						63.7	5	10.18	54.6415	1.258	13.935	36.51	10.93	24.409	308.154	50.641	25.222	153.712	84.296
2	1			2	41.38							1
3	1			2	40.04						47.5	3	13.92	48.2445	0.9345	10.201	20.963	3.474	11.978	224.068	77.717	16.034	123.068	73.976
4	1			2	32.04						57	3	14.07	46.155	1.034	16	23.441	8.413	16.335	257.702	56.105	35.141	290.886	104.335
5	2			2	31.25						73.1		16.4	55.9915	1.3035	14.055	26.649	3.104	14.124	367.895	56.401	25.701	207.538	56.887
6	1			2	33.31						53	29	14.69	38.2025	1.535	16.882	69.037	1.77	19.019	338.583	7.657	3.353	243.84	50.319
7	1			2	43.41						71.6	7	14.49	51.3895	1.0845	13.224	30.713	9.502	17.534	340.319	35.587	36.761	160.255	130.011
8	1			2	41.3						69.6	11	21.07	49.8305	1.4055	14.936	33.589	4.657	13.923	411.842	34.093	42.284	197.218	70.156
9	1			2	38.52						56.7	3	15.26	52.0695	1.141	10.667	29.86	2.864	17.502	264.828	44.833	14.39	217.236	91.825
10	1			2	38.37						61	12	18.36	54.6585	1.332	11.889	37.192	2.62	23.228	549.705	13.922	8.278	150.66	52.692
11	1			2	33.75						59.8	2	17.73	57.8065	1.1205	15.257	23.463	3.453	14.035	299.561	75.377	14.237	211.773	49.747
12	1			2	40.14							8
13	2			2	32.87						72	2	27.37	55.135	1.2935	19.823	31.439	3.577	19.672	331.958	48.166	14.477	299.626	124.528
14	1			2	44.19						60.2	15	18.43	60.599	1.666	14.641	49.246	23.218	40.315	518.947	70.192	39.952	241.969	307.942
16	1			2	34.05						60.9	5	11.32	48.168	1.051	23.588	27.469	6	12.956	264.13	15.835	9.698	206.231	85.237
17	2			2	42.32						62.4	2	21.92	41.125	1.145	13.674	26.832	4.583	15.342	307.538	26.272	7.778	255.518	34.556
18	1			2	38.16						57.7	15	18.47	53.3235	1.3045	15.373	43.443	2.635	17.093	358.456	14.836	9.394	187.795	59.955
19	1			2	47.18						60.7	23	16.8	44.0155	1.161	15.249	27.451	2.844	22.326	288.968	18	7.52	117.033	34.423
20	2			2	37.03						58.7		18.14	43.31	1.0605	17.691	28.307	7.015	14.481	298.844	76.669	19.253	255.306	126.841
21	2			2	42.43						60.2	4	16.3	63.825	1.606	22.848	37.19	3.345	14.595	291.887	21.355	7.876	190.567	33.442
22	2			2	31.246							12
23	2			2	31.88						78.5	2	18.82	65.0325	1.439	11.92	30.985	6.645	16.793	306.225	30.013	22.708	304.424	87.387
24	1			2	38.37						67.4	8	21.15	40.3505	1.555	17.579	27.416	0.706	15.143	492.27	188.019	9.195	267.251	55.853
25	1			2	39.54						66.9	9	15.55	37.2565	1.061	11.785	31.792	1.157	9.558	238.397	11.543	3.348	262.789	28.339
26	1			2	34.93						57.4	3	19.3	54.1065	1.2235	8.698	31.562	1.831	18.308	332.324	34.956	12.161	224.418	85.123
101	1			2	54.36						58	5	18.85	25.2155	0.8455	31.473	29.751	0.76	11.83	314.471	24.389	35.239	89.233	90.119
102	2			2	29.38						71.2	2	18.73	24.054	0.9285	23.339	26.746	0.718	8.035	196.637	15.273	8.839	118.599	18.055
103	2			2	30.86							1
104	1			2	33.52						73.3	1	28.35	48.527	1.321	33.452	31.134	3.158	14.098	484.843	34.126	22.295	192.99	118.591
105	1			2	33.95						76.9	13	27.56	37.0895	1.047	18.326	38.29	1.271	13.508	357.087	8.113	9.753	348.136	49.102
106	1			2	36.05							1
108	1			2	33.2						53.8	3	15.13	41.558	0.779	20.502	22.342	3.839	19.904	211.79	32.261	56.992	172.375	113.46
109	2			2	29.41						108	3	28.04	50.313	1.693	39.019	48.973	7.425	22.766	414.734	21.898	19.519	129.592	74.185
110	1			2	48.84						57.9	20	28.92	46.9355	1.1975	19.565	50.674	2.804	11.003	315.358	9.231	8.772		50.323
112	2			2	46.44						71	5	14.47	47.566	1.231	34.964	24.921	4.906	12.388	208.747	33.01	23.2		29.488
113	2			2	29.56							6
114	1			2	29.5						57.7	1	30.98	55.53	1.305	27.021	23.578	3.222	25.096	388.542	129.501	45.513		190.969
1	1			3	41.0998	4.9	5	7	1.24	1.6	66.3	4	14.74	68.816	1.335	16.175	30.873	6.025	18.384	262.8	69.718	23.926	234.81	130.352
2	1			3	38.3024	5.3	5.4	4.5	1.72	1.3	74.3	1	25.12	63.3655	1.961	19.941	43.062	5.046	28.623	485.264	46.813	25.542	364.94	121.855
3	1			3	29.3848	5.2	5.2	5.6	0.5	1.7	47.4	1	19.31	48.446	0.9595	12.81	28.268	9.799	31.588	247.496	270.228	38.264	181.385	194.796
4	1			3	25.6312	5	4.5	5.8	0.85	1.3	58.3	1	14.23	48.741	1.024	15.813	22.205	4.868	14.147	210.283	70.482	90.819	169.184	375.049
5	2			3	26.5118	4.6	5.1	6.4	0.94	1.3	69.8	1	12.83	57.1895	1.2035	23.552	25.718	7.702	16.172	309.726	39.784	20.253	246.918	130.71
6	1			3	24.093	4.5	4.9	3.8	1.27	0.9	53.6	5	25.05	42.2625	1.601	14.559	102.981	3.369	22.533	581.506	12.218	11.479	267.044	100.85
7	1			3
8	1			3	36.8531	5.4	5.7	4.5	0.72	1.6		7
9	1			3	28.0102	4.9	4.8	5.7	0.88	1.5	57.1	1	16.94	61.532	1.296	17.108	30.19	6.784	19.626	273.984	43.568	12.704	220.732	90.666
10	1			3	25.4581		4.5					5
11	1			3	26.8544	4.2	5.2	5.3	0.76	1.5	67.4	1	12.12	77.8815	1.2465	19.554	44.397	19.325	55.359	378.303	128.649	69.133	156.124	323.19
12	1			3	27.0842	4.7	5.3	5.4	0.7	1.3	72.1	2	19.73	61.241	1.8185	18.472	37.875	1.773	18.42	478.19	42.214	24.534	296.49	82.59
13	2			3	26.6436	5.4	6	4.3	0.73	1.5	70.7	1	22.12	72.1805	1.4045	15.848	32.587	12.118	34.97	283.102	39.67	13.714	291.272	133.493
14	1			3	29.9836	4.8	5.2	5.9	1.76	1.7	63.5	10	14.12	53.3035	1.268	16.996	39.104	23.217	32.043	372.745	72.425	28.347	233.663	237.789
16	1			3	26.8387	4.6	4.9	5		2	63.4	1	15.2	54.8615	1.221	23.039	30.607	6.775	15.826	252.349	26.793	13.854	154.57	80.945
17	2			3	26.3129	5.5	4.5	3.8		1.2	64.9	1	17.82	54.6695	1.2665	13.084	27.888	5.129	14.139	278.139	27.54	19.365	168.011	61.337
18	1			3	31.5115	4.6	5.2	4.3	0.76	1.4	56.1	3	12.35	55.405	1.1445	18.149	37.927	10.378	20.855	271.24	32.282	25.206	277.791	226.413
19	1			3	32.6608	4.6	5	5.5	0.58	1.6	71.1	5	16.61	70.0885	1.5805	16.213	40.105	17.925	46.571	331.329	41.099	17.83	163.758	60.073
20	2			3	27.4717	4.6	4.5	4.1	0.6	1.5	65.9	1	20.46	52.8625	1.2805	18.835	33.649	8.365	22.32	249.995	67.609	20.858	218.891	278.305
21	2			3	27.0721	4	5.2	4.8	0.91	0.7		1
22	2			3	29.668							4
23	2			3	27.774	5.4	4.7	5.5	1.34	1.4	60.4	2	21.13	50.4305	1.2505	14.51	29.688	3.74	15.232	304.369	35.027	19.405	365.124	155.561
24	1			3	30.825	5.3	4.5	6.6	1.07	1.4	75.2	2	15.6	50.525	1.3465	12.427	23.472	5.582	15.541	286.771	285.173	7.945	140.127	69.074
25	1			3	28.72	4.6	5	4.4	0.8	1	69.8	8	16.95	44.3385	1.095	10.497	31.651	7.273	25.986	402.664	78.519	14.789	188.667	86.905
26	1			3	28.764	4.5	5	7	1.9	1	53.8	2	18.73	50.9085	1.1625	10.005	35.995	4.087	22.458	337.302	49.951	16.793	194.543	115.905
101	1			3	41.14	4.8	4.8	3.6	1.07	1.1	51.5	3	26.65	49.6025	1.2935	48.75	35.29	3.682	16.485	451.194	61.093	37.303	152.797	134.936
102	2			3	22.6	4.6	4.5	3.8	0.62	1.7	61	1	17.79	35.0545	1.026	26.344	34.36	2.675	17.423	224.55	30.908	25.265		81.757
103	2			3	24.38	4.6	4	2.1	0.51	0.7	60.3	1	17.39	46.436	1.025	14.979	17.569	0.527	8.278	149.942	54.93	30.766		485.72
104	1			3	23.26	5.3	4.9	3.3	1.06	1.1	66.6	1	29.1	37.183	0.9	69.362	22.684	3.055	11.361	352.828	80.18	26.039		99.554
105	1			3	21.83	7.6	5.3	4.6	1.88	1.1	56.2	3	40.78	19.5325	0.6615	30.027	29.111	0.62	9.007	317.988	11.873	16.598		48.957
106	1			3	21.63	4.9	3.1	3.9	0.88	1.2	42.4	2	23.7	37.014	0.8485	41.859	16.03	0.634	15.209	244.69	36.843	22.461		114.762
108	1			3	23.5	4.4	3.5	3.1	0.63	1.3	45.8	1	12.43	42.405	0.656	33.778	12.864	0.794	9.333	115.311	43.248	73.687		230.725
109	2			3	24.4	7.3	5	3	0.94	0.8	92.7	1	35.47	53.129	1.578	63.131	43.005	11.027	28.172	356.666	26.229	23.812		232.123
110	1			3	31.28	4.8	4.9	3.4	0.7	0.8	55.6	5	19.03	43.605	0.9735	30.925	41.011	4.119	14.395	264.757	15.336	18.546		53.023
112	2			3	40.1	6.7	4.8	3.7	1	1	63.6	1	11.85	61.5625	1.226	39.576	20.153	6.418	18.406	162	46.481	13.847		42.231
113	2			3	21.13	4.5	6	3.5	0.59	1.5	74.7	14	25.36	38.0135	0.864	26.606	21.68	0	7.823	183.762	28.263	24.874		60.903
114	1			3	24.8	4.7	4.8	4.2	0.95	1.2	68	1	21.11	57.5245	1.238	46.15	20.785	4.109	18.407	313.658	86.97	26.625		196.676
